# Supplementary material for: Comparative Genome-Wide Survey of Single Nucleotide Variation Uncovers the Genetic Diversity and Potential Biomedical Applications among Six Macaca Species
Source: Int J Mol Sci. 2018 Oct 11;19(10):3123. doi: 10.3390/ijms19103123 (PMC6212917; doi:10.3390/ijms19103123)
Supplement: Supplementary file 1 [file ijms-19-03123-s001.zip]

Archive with 5 entries (4 files):
- supplementary/
- supplementary/.DS_Store
- supplementary/Fig S1-4.pdf
- supplementary/Table S1-2 S6-9-revision.docx
- supplementary/Table S3-5.xlsx
