# Supplementary material for: Comparative Genome-Wide Survey of Single Nucleotide Variation Uncovers the Genetic Diversity and Potential Biomedical Applications among Six Macaca Species
Source: Int J Mol Sci. 2018 Oct 11;19(10):3123. doi: 10.3390/ijms19103123 (PMC6212917; doi:10.3390/ijms19103123)
Supplement: Supplementary file 1 [file ijms-19-03123-s001.zip › supplementary/Table S3-5.xlsx]

## Sheet: Table S3A
highly diverse regions emerged in all macaques
Chromo	Start	End		CR1	CE1	CE2	SM1	SM2	TM1	AM1	PM1
chr3	58250001	58300000	#SNVs	398	471	393	531	368	521	572	546
			Frequency (/kb)	7.96	9.42	7.86	10.62	7.36	10.42	11.44	10.92
			Average frequency (/kb)	3.54881	4.3916	4.55441	4.81372	4.15187	4.57112	4.60572	5.25144
chr4	31950001	32000000	#SNVs	522	516	416	530	319	525	441	602
			Frequency (/kb)	10.44	10.32	8.32	10.6	6.38	10.5	8.82	12.04
			Average frequency (/kb)	3.70266	4.50864	4.61216	4.92781	4.25421	4.62789	4.83813	5.44943
chr4	165300001	165350000	#SNVs	852	961	552	861	523	847	988	974
			Frequency (/kb)	17.04	19.22	11.04	17.22	10.46	16.94	19.76	19.48
			Average frequency (/kb)	3.70266	4.50864	4.61216	4.92781	4.25421	4.62789	4.83813	5.44943
chr4	165350001	165400000	#SNVs	481	614	376	619	383	522	517	550
			Frequency (/kb)	9.62	12.28	7.52	12.38	7.66	10.44	10.34	11
			Average frequency (/kb)	3.70266	4.50864	4.61216	4.92781	4.25421	4.62789	4.83813	5.44943
chr4	165400001	165450000	#SNVs	683	756	429	717	560	660	734	275
			Frequency (/kb)	13.66	15.12	8.58	14.34	11.2	13.2	14.68	5.5
			Average frequency (/kb)	3.70266	4.50864	4.61216	4.92781	4.25421	4.62789	4.83813	5.44943
chr4	31850001	31900000	#SNVs	655	598	516	654	520	512	641	606
			Frequency (/kb)	13.1	11.96	10.32	13.08	10.4	10.24	12.82	12.12
			Average frequency (/kb)	3.7	4.51	4.61	4.93	4.25	4.63	4.84	5.45
chr5	55600001	55650000	#SNVs	959	783	792	593	815	762	257	887
			Frequency (/kb)	19.18	15.66	15.84	11.86	16.3	15.24	5.14	17.74
			Average frequency (/kb)	3.83822	4.70161	4.80326	5.02195	4.29868	4.70605	4.93485	5.58747
chr9	12600001	12650000	#SNVs	428	514	325	573	419	538	545	587
			Frequency (/kb)	8.56	10.28	6.5	11.46	8.38	10.76	10.9	11.74
			Average frequency (/kb)	3.66178	4.54613	4.59069	4.88724	4.24231	4.5332	4.82628	5.2933
chr9	86100001	86150000	#SNVs	683	709	455	629	722	701	572	688
			Frequency (/kb)	13.66	14.18	9.1	12.58	14.44	14.02	11.44	13.76
			Average frequency (/kb)	3.66178	4.54613	4.59069	4.88724	4.24231	4.5332	4.82628	5.2933
chr10	90400001	90450000	#SNVs	462	575	388	582	401	558	567	633
			Frequency (/kb)	9.24	11.5	7.76	11.64	8.02	11.16	11.34	12.66
			Average frequency (/kb)	3.63197	4.4987	4.63052	4.85906	4.27392	4.58631	4.52219	5.20248
chr10	90450001	90500000	#SNVs	549	600	354	610	320	590	524	623
			Frequency (/kb)	10.98	12	7.08	12.2	6.4	11.8	10.48	12.46
			Average frequency (/kb)	3.63197	4.4987	4.63052	4.85906	4.27392	4.58631	4.52219	5.20248
chr20	12650001	12700000	#SNVs	514	774	622	664	668	743	830	743
			Frequency (/kb)	10.28	15.48	12.44	13.28	13.36	14.86	16.6	14.86
			Average frequency (/kb)	3.86382	4.87412	4.90824	5.20816	4.59781	4.93778	4.85718	5.59917
chr20	7900001	7950000	#SNVs	495	509	535	598	586	542	647	651
			Frequency (/kb)	9.9	10.18	10.7	11.96	11.72	10.84	12.94	13.02
			Average frequency (/kb)	3.86382	4.87412	4.90824	5.20816	4.59781	4.93778	4.85718	5.59917

## Sheet: Table S3B
gProfiler results of the genes in these highly diverse regions across all tested macaques
#	signf	p-value	T	Q	Q&T	Q&T/Q	Q&T/T	term ID	t type	t group	t name	t depth	Q&T list
#
1	!	0.000678	12654	52	36	0.692	0.003	GO:0008150	BP	31	biological_process	1	ENSMMUG00000000590,ENSMMUG00000000843,ENSMMUG00000000846,ENSMMUG00000001371,ENSMMUG00000002315,ENSMMUG00000002316,ENSMMUG00000002558,ENSMMUG00000002940,ENSMMUG00000003458,ENSMMUG00000003662,ENSMMUG00000004230,ENSMMUG00000005779,ENSMMUG00000006237,ENSMMUG00000008367,ENSMMUG00000010844,ENSMMUG00000011596,ENSMMUG00000011847,ENSMMUG00000013082,ENSMMUG00000013088,ENSMMUG00000014474,ENSMMUG00000015029,…
1	!	0.000746	13319	52	37	0.712	0.003	GO:0005575	CC	2	cellular_component	1	ENSMMUG00000000590,ENSMMUG00000000843,ENSMMUG00000000846,ENSMMUG00000001371,ENSMMUG00000002315,ENSMMUG00000002316,ENSMMUG00000002940,ENSMMUG00000003458,ENSMMUG00000003662,ENSMMUG00000004230,ENSMMUG00000005779,ENSMMUG00000006237,ENSMMUG00000008367,ENSMMUG00000009663,ENSMMUG00000010844,ENSMMUG00000011847,ENSMMUG00000013081,ENSMMUG00000013082,ENSMMUG00000013087,ENSMMUG00000013088,ENSMMUG00000014474,…
1	!	0.0311	11116	52	30	0.577	0.003	GO:0005623	CC	2	cell	2	ENSMMUG00000000590,ENSMMUG00000000843,ENSMMUG00000000846,ENSMMUG00000002315,ENSMMUG00000002316,ENSMMUG00000002940,ENSMMUG00000003458,ENSMMUG00000004230,ENSMMUG00000009663,ENSMMUG00000010844,ENSMMUG00000011847,ENSMMUG00000013081,ENSMMUG00000013082,ENSMMUG00000013087,ENSMMUG00000013088,ENSMMUG00000015029,ENSMMUG00000015554,ENSMMUG00000015918,ENSMMUG00000017119,ENSMMUG00000017145,ENSMMUG00000017762,…
1	!	0.0289	11074	52	30	0.577	0.003	GO:0044464	CC	2	cell part	2	ENSMMUG00000000590,ENSMMUG00000000843,ENSMMUG00000000846,ENSMMUG00000002315,ENSMMUG00000002316,ENSMMUG00000002940,ENSMMUG00000003458,ENSMMUG00000004230,ENSMMUG00000009663,ENSMMUG00000010844,ENSMMUG00000011847,ENSMMUG00000013081,ENSMMUG00000013082,ENSMMUG00000013087,ENSMMUG00000013088,ENSMMUG00000015029,ENSMMUG00000015554,ENSMMUG00000015918,ENSMMUG00000017119,ENSMMUG00000017145,ENSMMUG00000017762,…
1	!	0.0451	6	52	1	0.019	0.167	HP:0007002	hp	19	Motor axonal neuropathy	1	ENSMMUG00000015029
1	!	0.0451	6	52	1	0.019	0.167	HP:0002542	hp	17	Olivopontocerebellar atrophy	1	ENSMMUG00000002940
1	!	0.00755	1	52	1	0.019	1	HP:0006350	hp	14	Obliteration of the pulp chamber	1	ENSMMUG00000014474
1	!	0.0226	3	52	1	0.019	0.333	HP:0011903	hp	25	Hemoglobin H	1	ENSMMUG00000029310
1	!	0.0151	2	52	1	0.019	0.5	HP:0003405	hp	28	Diffuse axonal swelling	1	ENSMMUG00000015029
1	!	0.0376	5	52	1	0.019	0.2	HP:0005560	hp	10	Imbalanced hemoglobin synthesis	1	ENSMMUG00000029310
1	!	0.0301	4	52	1	0.019	0.25	HP:0011907	hp	10	Reduced alpha/beta synthesis ratio	2	ENSMMUG00000029310
1	!	0.0226	3	52	1	0.019	0.333	HP:0005511	hp	23	Heinz body anemia	1	ENSMMUG00000029310
1	!	0.0151	2	52	1	0.019	0.5	HP:0000700	hp	18	Periapical radiolucency	1	ENSMMUG00000014474
1	!	0.0151	2	52	1	0.019	0.5	HP:0011060	hp	3	Dentinogenesis imperfecta limited to primary teeth	1	ENSMMUG00000014474
1	!	0.00937	41	52	2	0.038	0.049	HP:0002686	hp	24	Prenatal maternal abnormality	1	ENSMMUG00000010844,ENSMMUG00000029310
1	!	0.0226	3	52	1	0.019	0.333	HP:0002235	hp	21	Pili canaliculi	1	ENSMMUG00000015029
1	!	0.00407	27	52	2	0.038	0.074	HP:0002078	hp	15	Truncal ataxia	1	ENSMMUG00000002940,ENSMMUG00000011596
1	!	0.0151	2	52	1	0.019	0.5	HP:0011397	hp	12	Abnormality of the dorsal column of the spinal cord	1	ENSMMUG00000002940
1	!	0.00755	1	52	1	0.019	1	HP:0007006	hp	12	Dorsal column degeneration	2	ENSMMUG00000002940
1	!	0.0376	5	52	1	0.019	0.2	HP:0000623	hp	20	Supranuclear ophthalmoplegia	1	ENSMMUG00000002940
1	!	0.0451	6	52	1	0.019	0.167	HP:0003204	hp	30	Intracellular accumulation of autofluorescent lipopigment storage material	1	ENSMMUG00000011596
1	!	0.0226	3	52	1	0.019	0.333	HP:0003208	hp	30	Fingerprint intracellular accumulation of autofluorescent lipopigment storage material	2	ENSMMUG00000011596
1	!	0.0347	80	52	2	0.038	0.025	HP:0002072	hp	4	Chorea	1	ENSMMUG00000002940,ENSMMUG00000015918
1	!	0.0299	1746	52	8	0.154	0.005	HP:0000478	hp	11	Abnormality of the eye	1	ENSMMUG00000002940,ENSMMUG00000010844,ENSMMUG00000011596,ENSMMUG00000015029,ENSMMUG00000015918,ENSMMUG00000021279,ENSMMUG00000022329,ENSMMUG00000029310
1	!	0.0399	86	52	2	0.038	0.023	HP:0003693	hp	7	Distal amyotrophy	1	ENSMMUG00000002940,ENSMMUG00000015029
1	!	0.0151	2	52	1	0.019	0.5	HP:0007263	hp	6	Spinocerebellar atrophy	1	ENSMMUG00000002940
1	!	0.0435	90	52	2	0.038	0.022	HP:0000978	hp	1	Bruising susceptibility	1	ENSMMUG00000010844,ENSMMUG00000029310
1	!	0.0151	2	52	1	0.019	0.5	HP:0003744	hp	29	Genetic anticipation with paternal anticipation bias	1	ENSMMUG00000002940
1	!	0.0301	4	52	1	0.019	0.25	HP:0030179	hp	16	Abnormal peripheral action potential amplitude	1	ENSMMUG00000002940
1	!	0.0301	4	52	1	0.019	0.25	HP:0007078	hp	16	Decreased amplitude of sensory action potentials	2	ENSMMUG00000002940
1	!	0.00717	525	52	5	0.096	0.01	HP:0002167	hp	8	Neurological speech impairment	1	ENSMMUG00000002940,ENSMMUG00000011596,ENSMMUG00000015029,ENSMMUG00000015918,ENSMMUG00000029310
1	!	0.0187	97	52	2	0.038	0.021	KEGG:04725	keg	26	Cholinergic synapse	1	ENSMMUG00000000846,ENSMMUG00000015918
1	!	0.039	14	52	1	0.019	0.071	KEGG:00670	keg	9	One carbon pool by folate	1	ENSMMUG00000015554
1	!	0.0129	80	52	2	0.038	0.025	KEGG:04713	keg	22	Circadian entrainment	1	ENSMMUG00000000846,ENSMMUG00000010844
1	!	0.0463	157	52	2	0.038	0.013	KEGG:04062	keg	5	Chemokine signaling pathway	1	ENSMMUG00000000846,ENSMMUG00000008367
1	!	0.0453	155	52	2	0.038	0.013	KEGG:05167	keg	27	Kaposi's sarcoma-associated herpesvirus infection	1	ENSMMUG00000000846,ENSMMUG00000008367
1	!	0.0175	16293	52	39	0.75	0.002	MI:XXX-miR-000	mi	13	miRBase microRNAs	1	ENSMMUG00000000590,ENSMMUG00000000846,ENSMMUG00000001371,ENSMMUG00000002315,ENSMMUG00000002316,ENSMMUG00000002558,ENSMMUG00000002940,ENSMMUG00000003458,ENSMMUG00000003662,ENSMMUG00000004230,ENSMMUG00000005779,ENSMMUG00000008367,ENSMMUG00000009663,ENSMMUG00000010844,ENSMMUG00000011596,ENSMMUG00000011847,ENSMMUG00000013081,ENSMMUG00000013082,ENSMMUG00000013086,ENSMMUG00000013087,ENSMMUG00000013088,…
1	!	0.0156	16223	52	39	0.75	0.002	MI:hsa-miR-000	mi	13	hsa miRBase microRNAs	2	ENSMMUG00000000590,ENSMMUG00000000846,ENSMMUG00000001371,ENSMMUG00000002315,ENSMMUG00000002316,ENSMMUG00000002558,ENSMMUG00000002940,ENSMMUG00000003458,ENSMMUG00000003662,ENSMMUG00000004230,ENSMMUG00000005779,ENSMMUG00000008367,ENSMMUG00000009663,ENSMMUG00000010844,ENSMMUG00000011596,ENSMMUG00000011847,ENSMMUG00000013081,ENSMMUG00000013082,ENSMMUG00000013086,ENSMMUG00000013087,ENSMMUG00000013088,…
1	!	0.0154	535	52	6	0.115	0.011	MI:hsa-miR-185	mi	13	MI:hsa-miR-185	3	ENSMMUG00000001371,ENSMMUG00000002940,ENSMMUG00000005779,ENSMMUG00000013082,ENSMMUG00000018461,ENSMMUG00000021279
1	!	0.00833	13905	52	36	0.692	0.003	MI:mml-miR-000	mi	13	mml miRBase microRNAs	2	ENSMMUG00000000590,ENSMMUG00000000846,ENSMMUG00000001371,ENSMMUG00000002315,ENSMMUG00000002316,ENSMMUG00000002558,ENSMMUG00000002940,ENSMMUG00000003458,ENSMMUG00000003662,ENSMMUG00000004230,ENSMMUG00000005779,ENSMMUG00000008367,ENSMMUG00000009663,ENSMMUG00000010844,ENSMMUG00000011596,ENSMMUG00000011847,ENSMMUG00000013081,ENSMMUG00000013082,ENSMMUG00000013086,ENSMMUG00000013088,ENSMMUG00000014474,…
#INFO:	PARAMETERS: user_thr = 0.05
#INFO:	PARAMETERS: fdr = 1
#INFO:	PARAMETERS: organism = mmulatta
#INFO:	PARAMETERS: significant = 1
#INFO:	PARAMETERS: sort_by_structure = 1
#INFO:	User: http
#INFO:	Host: arak-prod
#INFO:	Time: 2017-8-29 10:59:13
#INFO:	Version: r1732_e89_eg36
#WARNING:	Gene ENSMMUG00000000587 in query [1/2] is not recognized, skipping!
#WARNING:	Gene ENSMMUG00000000592 in query [1/4] is not recognized, skipping!
#WARNING:	Gene ENSMMUG00000000720 in query [1/5] is not recognized, skipping!
#WARNING:	Gene ENSMMUG00000002323 in query [1/11] is not recognized, skipping!
#WARNING:	Gene ENSMMUG00000017752 in query [1/35] is not recognized, skipping!
#WARNING:	Gene ENSMMUG00000019622 in query [1/41] is not recognized, skipping!
#WARNING:	Gene ENSMMUG00000030304 in query [1/52] is not recognized, skipping!
#WARNING:	Gene ENSMMUG00000030482 in query [1/55] is not recognized, skipping!
#WARNING:	Gene ENSMMUG00000030507 in query [1/56] is not recognized, skipping!
#WARNING:	Gene ENSMMUG00000030741 in query [1/57] is not recognized, skipping!
#WARNING:	Gene ENSMMUG00000030992 in query [1/58] is not recognized, skipping!
#WARNING:	Gene ENSMMUG00000030993 in query [1/59] is not recognized, skipping!
#WARNING:	Gene ENSMMUG00000031384 in query [1/60] is not recognized, skipping!
#WARNING:	Gene ENSMMUG00000036923 in query [1/65] is not recognized, skipping!
#INFO:	Effective domain size for GO: 32386, threshold 0.000753383
#INFO:	Effective domain size for HP: 32386, threshold 0.0106294
#INFO:	Effective domain size for KEGG: 32386, threshold 0.0285177
#INFO:	Effective domain size for MI: 32386, threshold 0.000684558
#INFO:
#INFO:	--- Gene names and descriptions
#INFO:
#INFO:	QUERY:	ENSMMUG00000000558	N/A	N/A
#INFO:	QUERY:	ENSMMUG00000000587	N/A	N/A
#INFO:	QUERY:	ENSMMUG00000000590	NPRL3	NPR3 like, GATOR1 complex subunit [Source:HGNC Symbol;Acc:HGNC:14124]
#INFO:	QUERY:	ENSMMUG00000000592	N/A	N/A
#INFO:	QUERY:	ENSMMUG00000000720	N/A	N/A
#INFO:	QUERY:	ENSMMUG00000000843	CHTF18	chromosome transmission fidelity factor 18 [Source:HGNC Symbol;Acc:HGNC:18435]
#INFO:	QUERY:	ENSMMUG00000000846	GNG13	G protein subunit gamma 13 [Source:HGNC Symbol;Acc:HGNC:14131]
#INFO:	QUERY:	ENSMMUG00000001371	SLC22A23	solute carrier family 22 member 23 [Source:HGNC Symbol;Acc:HGNC:21106]
#INFO:	QUERY:	ENSMMUG00000002315	MYT1	myelin transcription factor 1 [Source:HGNC Symbol;Acc:HGNC:7622]
#INFO:	QUERY:	ENSMMUG00000002316	PCMTD2	protein-L-isoaspartate (D-aspartate) O-methyltransferase domain containing 2 [Source:HGNC Symbol;Acc:HGNC:15882]
#INFO:	QUERY:	ENSMMUG00000002323	N/A	N/A
#INFO:	QUERY:	ENSMMUG00000002558	STMND1	stathmin domain containing 1 [Source:HGNC Symbol;Acc:HGNC:44668]
#INFO:	QUERY:	ENSMMUG00000002940	ATXN1	ataxin 1 [Source:HGNC Symbol;Acc:HGNC:10548]
#INFO:	QUERY:	ENSMMUG00000003458	RBFOX1	RNA binding protein, fox-1 homolog 1 [Source:HGNC Symbol;Acc:HGNC:18222]
#INFO:	QUERY:	ENSMMUG00000003662	N/A	N/A
#INFO:	QUERY:	ENSMMUG00000004230	DACT2	dishevelled binding antagonist of beta catenin 2 [Source:HGNC Symbol;Acc:HGNC:21231]
#INFO:	QUERY:	ENSMMUG00000005779	GMDS	GDP-mannose 4,6-dehydratase [Source:HGNC Symbol;Acc:HGNC:4369]
#INFO:	QUERY:	ENSMMUG00000006237	CPZ	carboxypeptidase Z [Source:HGNC Symbol;Acc:HGNC:2333]
#INFO:	QUERY:	ENSMMUG00000008367	CXCL3	Macaca mulatta chemokine (C-X-C motif) ligand 3 (CXCL3), mRNA. [Source:RefSeq mRNA;Acc:NM_001032879]
#INFO:	QUERY:	ENSMMUG00000009663	C10ORF90	chromosome 10 open reading frame 90 [Source:HGNC Symbol;Acc:HGNC:26563]
#INFO:	QUERY:	ENSMMUG00000010844	PRKG1	protein kinase, cGMP-dependent, type I [Source:HGNC Symbol;Acc:HGNC:9414]
#INFO:	QUERY:	ENSMMUG00000011596	KCTD7	potassium channel tetramerization domain containing 7 [Source:HGNC Symbol;Acc:HGNC:21957]
#INFO:	QUERY:	ENSMMUG00000011847	CDYL2	chromodomain Y like 2 [Source:HGNC Symbol;Acc:HGNC:23030]
#INFO:	QUERY:	ENSMMUG00000013081	CMC2	C-X9-C motif containing 2 [Source:HGNC Symbol;Acc:HGNC:24447]
#INFO:	QUERY:	ENSMMUG00000013082	CENPN	centromere protein N [Source:HGNC Symbol;Acc:HGNC:30873]
#INFO:	QUERY:	ENSMMUG00000013086	ATMIN	ATM interactor [Source:HGNC Symbol;Acc:HGNC:29034]
#INFO:	QUERY:	ENSMMUG00000013087	C16ORF46	chromosome 16 open reading frame 46 [Source:HGNC Symbol;Acc:HGNC:26525]
#INFO:	QUERY:	ENSMMUG00000013088	N/A	N/A
#INFO:	QUERY:	ENSMMUG00000014474	SMOC2	SPARC related modular calcium binding 2 [Source:HGNC Symbol;Acc:HGNC:20323]
#INFO:	QUERY:	ENSMMUG00000015029	GAN	gigaxonin [Source:HGNC Symbol;Acc:HGNC:4137]
#INFO:	QUERY:	ENSMMUG00000015554	MTHFD2L	methylenetetrahydrofolate dehydrogenase (NADP+ dependent) 2-like [Source:HGNC Symbol;Acc:HGNC:31865]
#INFO:	QUERY:	ENSMMUG00000015918	KCNQ2	potassium voltage-gated channel subfamily Q member 2 [Source:HGNC Symbol;Acc:HGNC:6296]
#INFO:	QUERY:	ENSMMUG00000017119	WDR37	WD repeat domain 37 [Source:HGNC Symbol;Acc:HGNC:31406]
#INFO:	QUERY:	ENSMMUG00000017145	CDC123	cell division cycle 123 [Source:HGNC Symbol;Acc:HGNC:16827]
#INFO:	QUERY:	ENSMMUG00000017752	N/A	N/A
#INFO:	QUERY:	ENSMMUG00000017762	CLNK	cytokine dependent hematopoietic cell linker [Source:HGNC Symbol;Acc:HGNC:17438]
#INFO:	QUERY:	ENSMMUG00000018425	C6ORF10	chromosome 6 open reading frame 10 [Source:HGNC Symbol;Acc:HGNC:13922]
#INFO:	QUERY:	ENSMMUG00000018461	NOTCH4	notch 4 [Source:HGNC Symbol;Acc:HGNC:7884]
#INFO:	QUERY:	ENSMMUG00000018513	IRF4	interferon regulatory factor 4 [Source:HGNC Symbol;Acc:HGNC:6119]
#INFO:	QUERY:	ENSMMUG00000018514	DUSP22	dual specificity phosphatase 22 [Source:HGNC Symbol;Acc:HGNC:16077]
#INFO:	QUERY:	ENSMMUG00000019622	N/A	N/A
#INFO:	QUERY:	ENSMMUG00000020993	CELSR1	cadherin EGF LAG seven-pass G-type receptor 1 [Source:HGNC Symbol;Acc:HGNC:1850]
#INFO:	QUERY:	ENSMMUG00000021279	ZMYND11	zinc finger MYND domain-containing protein 11 [Source:RefSeq peptide;Acc:NP_001248631]
#INFO:	QUERY:	ENSMMUG00000022329	LSS	lanosterol synthase [Source:HGNC Symbol;Acc:HGNC:6708]
#INFO:	QUERY:	ENSMMUG00000022897	SNX29	sorting nexin 29 [Source:HGNC Symbol;Acc:HGNC:30542]
#INFO:	QUERY:	ENSMMUG00000023558	EXOC2	exocyst complex component 2 [Source:RefSeq peptide;Acc:NP_001253873]
#INFO:	QUERY:	ENSMMUG00000024287	U4	U4 spliceosomal RNA [Source:RFAM;Acc:RF00015]
#INFO:	QUERY:	ENSMMUG00000024641	SNORD60	Small nucleolar RNA SNORD60 [Source:RFAM;Acc:RF00271]
#INFO:	QUERY:	ENSMMUG00000027608	Y_RNA	Y RNA [Source:RFAM;Acc:RF00019]
#INFO:	QUERY:	ENSMMUG00000028433	Y_RNA	Y RNA [Source:RFAM;Acc:RF00019]
#INFO:	QUERY:	ENSMMUG00000029310	HBA2	N/A
#INFO:	QUERY:	ENSMMUG00000030304	N/A	N/A
#INFO:	QUERY:	ENSMMUG00000030400	SH3TC1	SH3 domain and tetratricopeptide repeats 1 [Source:HGNC Symbol;Acc:HGNC:26009]
#INFO:	QUERY:	ENSMMUG00000030481	N/A	N/A
#INFO:	QUERY:	ENSMMUG00000030482	N/A	N/A
#INFO:	QUERY:	ENSMMUG00000030507	N/A	N/A
#INFO:	QUERY:	ENSMMUG00000030741	N/A	N/A
#INFO:	QUERY:	ENSMMUG00000030992	N/A	N/A
#INFO:	QUERY:	ENSMMUG00000030993	N/A	N/A
#INFO:	QUERY:	ENSMMUG00000031384	N/A	N/A
#INFO:	QUERY:	ENSMMUG00000033811	N/A	N/A
#INFO:	QUERY:	ENSMMUG00000033839	N/A	N/A
#INFO:	QUERY:	ENSMMUG00000035598	U4ATAC	U4atac minor spliceosomal RNA [Source:RFAM;Acc:RF00618]
#INFO:	QUERY:	ENSMMUG00000035836	U6	U6 spliceosomal RNA [Source:RFAM;Acc:RF00026]
#INFO:	QUERY:	ENSMMUG00000036923	N/A	N/A
#INFO:	QUERY:	ENSMMUG00000037141	U6ATAC	U6atac minor spliceosomal RNA [Source:RFAM;Acc:RF00619]

## Sheet: Table S4A
highly diverse regions in Assamese macaque
Chromo	Start	End		CR1	CE1	CE2	SM1	SM2	TM1	AM1	PM1
chr2	158400001	158450000	#SNVs	101	233	214	249	232	252	522	245
			Frequency (/kb)	2.02	4.66	4.28	4.98	4.64	5.04	10.44	4.9
chr2	158450001	158500000	#SNVs	236	270	244	194	200	181	1171	253
			Frequency (/kb)	4.72	5.4	4.88	3.88	4	3.62	23.42	5.06
chr2	158500001	158550000	#SNVs	243	277	289	303	265	218	1015	317
			Frequency (/kb)	4.86	5.54	5.78	6.06	5.3	4.36	20.3	6.34
chr2	158550001	158600000	#SNVs	194	229	227	245	249	207	717	267
			Frequency (/kb)	3.88	4.58	4.54	4.9	4.98	4.14	14.34	5.34
chr2	158600001	158650000	#SNVs	145	228	178	178	218	180	555	261
			Frequency (/kb)	2.9	4.56	3.56	3.56	4.36	3.6	11.1	5.22
chr2	158750001	158800000	#SNVs	183	241	224	265	205	225	1187	259
			Frequency (/kb)	3.66	4.82	4.48	5.3	4.1	4.5	23.74	5.18
chr2	158800001	158850000	#SNVs	180	233	252	221	179	252	777	234
			Frequency (/kb)	3.6	4.66	5.04	4.42	3.58	5.04	15.54	4.68
chr2	159000001	159050000	#SNVs	248	250	259	230	253	209	671	248
			Frequency (/kb)	4.96	5	5.18	4.6	5.06	4.18	13.42	4.96
chr2	159050001	159100000	#SNVs	244	246	299	285	297	224	673	309
			Frequency (/kb)	4.88	4.92	5.98	5.7	5.94	4.48	13.46	6.18
chr2	159100001	159150000	#SNVs	176	264	252	249	212	205	579	239
			Frequency (/kb)	3.52	5.28	5.04	4.98	4.24	4.1	11.58	4.78
chr2	159150001	159200000	#SNVs	105	153	175	263	178	177	476	242
			Frequency (/kb)	2.1	3.06	3.5	5.26	3.56	3.54	9.52	4.84
chr2	159200001	159250000	#SNVs	111	189	215	267	230	190	493	230
			Frequency (/kb)	2.22	3.78	4.3	5.34	4.6	3.8	9.86	4.6

## Sheet: Table S4B
gProfiler outputs of genes in high dense SNV region of Assamese macaque
#	signf	p-value	T	Q	Q&T	Q&T/Q	Q&T/T	term ID	t type	t group	t name	t depth	Q&T list
#
1	!	0.00809	5	9	1	0.111	0.2	GO:0033227	BP	24	dsRNA transport	1	ENSMMUG00000022694
1	!	0.00486	3	9	1	0.111	0.333	GO:0001554	BP	12	luteolysis	1	ENSMMUG00000012609
1	!	0.0275	17	9	1	0.111	0.059	GO:1902742	BP	12	apoptotic process involved in development	1	ENSMMUG00000012609
1	!	0.00486	3	9	1	0.111	0.333	GO:0061364	BP	12	apoptotic process involved in luteolysis	2	ENSMMUG00000012609
1	!	0.0259	16	9	1	0.111	0.062	GO:1900120	BP	9	regulation of receptor binding	1	ENSMMUG00000023775
1	!	0.00809	5	9	1	0.111	0.2	GO:1900122	BP	9	positive regulation of receptor binding	1	ENSMMUG00000023775
1	!	0.0371	23	9	1	0.111	0.043	GO:0050922	BP	2	negative regulation of chemotaxis	1	ENSMMUG00000012609	趋化性的负调控
1	!	0.0259	16	9	1	0.111	0.062	GO:0050919	BP	2	negative chemotaxis	1	ENSMMUG00000012609
1	!	0.00647	4	9	1	0.111	0.25	GO:0050923	BP	2	regulation of negative chemotaxis	2	ENSMMUG00000012609
1	!	0.00324	2	9	1	0.111	0.5	GO:0050925	BP	2	negative regulation of negative chemotaxis	2	ENSMMUG00000012609
1	!	0.0228	347	9	2	0.222	0.006	GO:0002252	BP	22	immune effector process	1	ENSMMUG00000022694,ENSMMUG00000023775
1	!	0.00647	4	9	1	0.111	0.25	GO:0002457	BP	4	T cell antigen processing and presentation	1	ENSMMUG00000022694
1	!	0.0162	10	9	1	0.111	0.1	GO:0034138	BP	8	toll-like receptor 3 signaling pathway	1	ENSMMUG00000022694
1	!	0.021	13	9	1	0.111	0.077	GO:0002335	BP	13	mature B cell differentiation	1	ENSMMUG00000023775
1	!	0.00324	2	9	1	0.111	0.5	GO:0001923	BP	13	B-1 B cell differentiation	2	ENSMMUG00000023775
1	!	0.00162	1	9	1	0.111	1	GO:0002337	BP	13	B-1a B cell differentiation	3	ENSMMUG00000023775
1	!	0.0339	21	9	1	0.111	0.048	GO:0032620	BP	6	interleukin-17 production	1	ENSMMUG00000022694
1	!	0.0275	17	9	1	0.111	0.059	GO:0007214	BP	18	gamma-aminobutyric acid signaling pathway	1	ENSMMUG00000023775
1	!	0.00809	5	9	1	0.111	0.2	GO:0002322	BP	20	B cell proliferation involved in immune response	1	ENSMMUG00000023775
1	!	0.0178	11	9	1	0.111	0.091	GO:0051932	BP	7	synaptic transmission, GABAergic	1	ENSMMUG00000023775
1	!	0.0162	10	9	1	0.111	0.1	GO:0032228	BP	7	regulation of synaptic transmission, GABAergic	2	ENSMMUG00000023775
1	!	0.0415	472	9	2	0.222	0.004	GO:0002684	BP	17	positive regulation of immune system process	1	ENSMMUG00000022694,ENSMMUG00000023775
1	!	0.0271	379	9	2	0.222	0.005	GO:0050776	BP	17	regulation of immune response	1	ENSMMUG00000022694,ENSMMUG00000023775
1	!	0.0167	296	9	2	0.222	0.007	GO:0050778	BP	17	positive regulation of immune response	2	ENSMMUG00000022694,ENSMMUG00000023775
1	!	0.0082	206	9	2	0.222	0.01	GO:0002253	BP	17	activation of immune response	3	ENSMMUG00000022694,ENSMMUG00000023775
1	!	0.00713	192	9	2	0.222	0.01	GO:0002764	BP	17	immune response-regulating signaling pathway	1	ENSMMUG00000022694,ENSMMUG00000023775
1	!	0.00621	179	9	2	0.222	0.011	GO:0002757	BP	17	immune response-activating signal transduction	2	ENSMMUG00000022694,ENSMMUG00000023775
1	!	0.00267	117	9	2	0.222	0.017	GO:0002768	BP	17	immune response-regulating cell surface receptor signaling pathway	1	ENSMMUG00000022694,ENSMMUG00000023775
1	!	0.00219	106	9	2	0.222	0.019	GO:0002429	BP	17	immune response-activating cell surface receptor signaling pathway	2	ENSMMUG00000022694,ENSMMUG00000023775
1	!	0.00169	93	9	2	0.222	0.022	GO:0050851	BP	17	antigen receptor-mediated signaling pathway	3	ENSMMUG00000022694,ENSMMUG00000023775
1	!	0.0178	11	9	1	0.111	0.091	GO:0050858	BP	17	negative regulation of antigen receptor-mediated signaling pathway	4	ENSMMUG00000023775
1	!	0.000326	41	9	2	0.222	0.049	GO:0050853	BP	17	B cell receptor signaling pathway	4	ENSMMUG00000022694,ENSMMUG00000023775
1	!	0.0178	11	9	1	0.111	0.091	GO:0050855	BP	17	regulation of B cell receptor signaling pathway	5	ENSMMUG00000023775
1	!	0.00324	2	9	1	0.111	0.5	GO:0050859	BP	17	negative regulation of B cell receptor signaling pathway	5	ENSMMUG00000023775
1	!	0.0113	7	9	1	0.111	0.143	GO:0035385	BP	10	Roundabout signaling pathway	1	ENSMMUG00000012609
1	!	0.0355	22	9	1	0.111	0.045	GO:0044091	BP	25	membrane biogenesis	1	ENSMMUG00000022694
1	!	0.0323	20	9	1	0.111	0.05	GO:0031579	BP	25	membrane raft organization	1	ENSMMUG00000022694
1	!	0.0339	21	9	1	0.111	0.048	GO:0071709	BP	25	membrane assembly	1	ENSMMUG00000022694
1	!	0.0162	10	9	1	0.111	0.1	GO:0001765	BP	25	membrane raft assembly	2	ENSMMUG00000022694
1	!	0.0178	11	9	1	0.111	0.091	GO:0032594	BP	1	protein transport within lipid bilayer	1	ENSMMUG00000022694
1	!	0.00809	5	9	1	0.111	0.2	GO:1903044	BP	1	protein localization to membrane raft	1	ENSMMUG00000022694
1	!	0.00486	3	9	1	0.111	0.333	GO:0032596	BP	1	protein transport into membrane raft	1	ENSMMUG00000022694
1	!	0.0355	22	9	1	0.111	0.045	GO:0043330	BP	19	response to exogenous dsRNA	1	ENSMMUG00000022694
1	!	0.0452	28	9	1	0.111	0.036	GO:0018023	BP	5	peptidyl-lysine trimethylation	1	ENSMMUG00000012920
1	!	0.021	13	9	1	0.111	0.077	GO:0080182	BP	5	histone H3-K4 trimethylation	2	ENSMMUG00000012920
1	!	0.00692	189	9	2	0.222	0.011	GO:0051098	BP	3	regulation of binding	1	ENSMMUG00000022692,ENSMMUG00000023775
1	!	0.00176	95	9	2	0.222	0.021	GO:0051099	BP	3	positive regulation of binding	2	ENSMMUG00000022692,ENSMMUG00000023775
1	!	0.0146	9	9	1	0.111	0.111	GO:0048188	CC	16	Set1C/COMPASS complex	1	ENSMMUG00000012920
1	!	0.0404	25	9	1	0.111	0.04	GO:0044304	CC	14	main axon	1	ENSMMUG00000012609
1	!	0.021	13	9	1	0.111	0.077	GO:0032589	CC	14	neuron projection membrane	1	ENSMMUG00000012609
1	!	0.0129	8	9	1	0.111	0.125	GO:0030673	CC	14	axolemma	1	ENSMMUG00000012609
1	!	0.0275	17	9	1	0.111	0.059	GO:0004629	MF	11	phospholipase C activity	1	ENSMMUG00000023775
1	!	0.0275	17	9	1	0.111	0.059	GO:0004435	MF	11	phosphatidylinositol phospholipase C activity	2	ENSMMUG00000023775
1	!	0.00809	5	9	1	0.111	0.2	GO:0050811	MF	23	GABA receptor binding	1	ENSMMUG00000023775
1	!	0.0194	12	9	1	0.111	0.083	GO:0042800	MF	21	histone methyltransferase activity (H3-K4 specific)	1	ENSMMUG00000012920
1	!	0.0397	65	9	1	0.111	0.015	HP:0000089	hp	15	Renal hypoplasia	1	ENSMMUG00000012609
#INFO:	PARAMETERS: sort_by_structure = 1
#INFO:	PARAMETERS: organism = mmulatta
#INFO:	PARAMETERS: significant = 1
#INFO:	PARAMETERS: user_thr = 0.05
#INFO:	PARAMETERS: fdr = 1
#INFO:	User: http
#INFO:	Host: arak-prod
#INFO:	Time: 2017-8-28 12:7:15
#INFO:	Version: r1732_e89_eg36
#WARNING:	Gene ENSMMUG00000023774 in query [1/8] is not recognized, skipping!
#WARNING:	Gene ENSMMUG00000033973 in query [1/11] is not recognized, skipping!
#WARNING:	Gene ENSMMUG00000035690 in query [1/12] is not recognized, skipping!
#INFO:	Effective domain size for GO: 32386, threshold 0.00858298
#INFO:	Effective domain size for HP: 32386, threshold 0.022561
#INFO:	Effective domain size for KEGG: 32386, threshold 0.00665063
#INFO:	Effective domain size for MI: 32386, threshold 0.00066587
#INFO:
#INFO:	--- Gene names and descriptions
#INFO:
#INFO:	QUERY:	ENSMMUG00000011361	DAZL	deleted in azoospermia like [Source:HGNC Symbol;Acc:HGNC:2685]
#INFO:	QUERY:	ENSMMUG00000012609	ROBO2	roundabout guidance receptor 2 [Source:HGNC Symbol;Acc:HGNC:10250]
#INFO:	QUERY:	ENSMMUG00000012920	N/A	N/A
#INFO:	QUERY:	ENSMMUG00000022690	GALNT15	polypeptide N-acetylgalactosaminyltransferase 15 [Source:HGNC Symbol;Acc:HGNC:21531]
#INFO:	QUERY:	ENSMMUG00000022692	DPH3	diphthamide biosynthesis 3 [Source:HGNC Symbol;Acc:HGNC:27717]
#INFO:	QUERY:	ENSMMUG00000022693	OXNAD1	oxidoreductase NAD-binding domain-containing protein 1 [Source:RefSeq peptide;Acc:NP_001252761]
#INFO:	QUERY:	ENSMMUG00000022694	RFTN1	raftlin, lipid raft linker 1 [Source:HGNC Symbol;Acc:HGNC:30278]
#INFO:	QUERY:	ENSMMUG00000023774	N/A	N/A
#INFO:	QUERY:	ENSMMUG00000023775	PLCL2	phospholipase C like 2 [Source:HGNC Symbol;Acc:HGNC:9064]
#INFO:	QUERY:	ENSMMUG00000033341	N/A	N/A
#INFO:	QUERY:	ENSMMUG00000033973	N/A	N/A
#INFO:	QUERY:	ENSMMUG00000035690	N/A	N/A

## Sheet: Table S5
Detailed information of outlier windows with distinct nsSNV distribution patterns
index	chromo	start	end	CR1	CE1	CE2	SM1	SM2	TM1	AM1	PM1
60	chr1	2950001	3000000	5	11	12	17	15	13	3	12
81	chr1	4000001	4050000	14	11	16	15	14	22	5	14
83	chr1	4100001	4150000	14	17	22	25	26	23	4	24
88	chr1	4350001	4400000	10	8	19	19	28	21	5	18
178	chr1	8850001	8900000	15	7	6	11	8	8	5	5
298	chr1	14850001	14900000	13	14	13	14	12	23	13	10
375	chr1	18700001	18750000	5	9	13	15	15	10	11	11
392	chr1	19550001	19600000	9	12	18	13	9	10	2	6
577	chr1	28800001	28850000	6	9	6	20	21	15	12	13
692	chr1	34550001	34600000	9	13	15	9	15	9	7	16
1431	chr1	71500001	71550000	5	22	7	20	11	14	10	14
1786	chr1	89250001	89300000	0	14	15	16	13	16	18	20
2676	chr1	133750001	133800000	10	18	23	17	3	13	19	17
3117	chr1	155800001	155850000	11	12	14	13	11	11	13	17
3469	chr1	173400001	173450000	19	22	18	12	12	11	15	14
3964	chr1	198150001	198200000	16	23	7	22	6	23	14	17
4017	chr1	200800001	200850000	6	6	9	11	12	9	8	7
4095	chr1	204700001	204750000	12	16	14	9	8	13	14	10
4165	chr1	208200001	208250000	5	12	7	10	0	11	3	21
4181	chr1	209000001	209050000	3	17	15	11	14	9	8	20
4185	chr1	209200001	209250000	17	16	7	8	8	11	7	11
4410	chr1	220450001	220500000	7	7	5	14	10	14	9	8
4547	chr1	227300001	227350000	5	7	9	6	9	4	8	12
674	chr2	33650001	33700000	4	6	8	9	7	8	6	9
830	chr2	41450001	41500000	0	14	9	6	5	8	9	17
834	chr2	41650001	41700000	5	8	8	13	15	9	10	9
852	chr2	42550001	42600000	3	9	10	20	15	12	14	10
853	chr2	42600001	42650000	4	6	10	12	10	4	2	10
854	chr2	42650001	42700000	4	5	7	10	9	4	9	7
899	chr2	44900001	44950000	4	2	3	9	8	8	15	16
1016	chr2	50750001	50800000	10	8	11	7	5	8	4	9
1020	chr2	50950001	51000000	5	5	8	7	9	10	7	8
1453	chr2	72600001	72650000	9	13	13	6	7	13	11	6
1596	chr2	79750001	79800000	7	10	10	10	7	9	13	8
1678	chr2	83850001	83900000	8	6	15	11	10	9	5	12
1731	chr2	86500001	86550000	5	5	7	13	13	12	5	13
1757	chr2	87800001	87850000	7	6	9	9	9	17	7	12
1758	chr2	87850001	87900000	8	6	5	13	12	14	10	7
1783	chr2	89100001	89150000	9	8	12	13	11	14	6	11
1947	chr2	97300001	97350000	10	12	10	8	10	12	11	11
2447	chr2	122300001	122350000	7	7	8	11	10	10	13	9
2633	chr2	131600001	131650000	5	5	8	8	16	8	10	11
2727	chr2	136300001	136350000	13	17	20	13	12	14	11	23
3150	chr2	157450001	157500000	8	8	14	11	9	7	11	12
3171	chr2	158500001	158550000	3	4	4	3	4	3	29	3
3479	chr2	173900001	173950000	7	11	14	7	8	9	6	4
3733	chr2	186600001	186650000	5	8	4	11	8	7	8	10
3738	chr2	186850001	186900000	4	9	4	4	5	6	4	7
3771	chr2	188500001	188550000	5	5	2	7	5	7	8	7
3787	chr2	189300001	189350000	2	8	10	6	6	6	13	15
8	chr3	350001	400000	7	17	20	17	20	15	10	13
25	chr3	1200001	1250000	4	7	10	6	7	7	1	14
59	chr3	2900001	2950000	7	6	6	5	5	6	8	6
61	chr3	3000001	3050000	9	8	15	7	8	7	6	11
91	chr3	4500001	4550000	8	8	6	10	11	10	6	9
92	chr3	4550001	4600000	8	11	13	10	11	12	6	13
261	chr3	13000001	13050000	6	4	5	10	8	9	11	8
266	chr3	13250001	13300000	8	8	9	7	7	6	9	7
284	chr3	14150001	14200000	17	17	16	18	15	17	20	14
788	chr3	39350001	39400000	12	8	15	7	8	6	3	10
965	chr3	48200001	48250000	7	20	18	25	1	17	36	33
1564	chr3	78150001	78200000	18	30	26	27	24	26	30	27
2483	chr3	124100001	124150000	14	8	14	9	9	21	13	5
3025	chr3	151200001	151250000	2	8	10	14	16	12	13	9
3325	chr3	166200001	166250000	10	8	12	12	9	4	6	11
3378	chr3	168850001	168900000	1	11	15	9	8	6	7	11
3529	chr3	176400001	176450000	6	11	9	13	12	11	11	13
3585	chr3	179200001	179250000	7	4	8	9	5	7	8	6
3589	chr3	179400001	179450000	3	10	10	7	7	7	7	12
3612	chr3	180550001	180600000	7	7	8	4	4	9	9	6
3620	chr3	180950001	181000000	7	11	9	5	7	6	3	12
3634	chr3	181650001	181700000	7	10	12	11	7	7	4	13
3741	chr3	187000001	187050000	11	9	12	9	9	10	10	11
3760	chr3	187950001	188000000	7	11	7	6	8	8	8	11
3783	chr3	189100001	189150000	4	5	5	7	9	5	6	9
78	chr4	3850001	3900000	0	0	10	16	17	12	14	17
148	chr4	7350001	7400000	6	8	4	4	5	28	2	7
490	chr4	24450001	24500000	8	12	13	12	12	13	16	14
581	chr4	29000001	29050000	9	10	13	8	6	7	8	10
594	chr4	29650001	29700000	8	11	16	8	7	8	14	9
595	chr4	29700001	29750000	13	14	10	13	14	14	9	6
606	chr4	30250001	30300000	7	7	14	8	8	13	5	5
614	chr4	30650001	30700000	3	9	13	13	14	6	11	11
623	chr4	31100001	31150000	4	11	11	15	5	12	13	13
625	chr4	31200001	31250000	9	4	8	11	14	7	12	10
629	chr4	31400001	31450000	4	6	12	8	5	10	10	11
633	chr4	31600001	31650000	13	7	14	16	9	11	11	11
634	chr4	31650001	31700000	9	7	12	12	2	8	12	8
637	chr4	31800001	31850000	11	8	13	13	10	11	11	11
865	chr4	43200001	43250000	8	5	7	10	12	13	13	8
869	chr4	43400001	43450000	17	17	10	16	4	11	16	18
1125	chr4	56200001	56250000	9	24	22	26	25	25	29	18
1126	chr4	56250001	56300000	8	10	10	12	8	12	13	10
2509	chr4	125400001	125450000	8	6	11	13	13	11	9	7
3125	chr4	156200001	156250000	6	12	12	12	11	6	11	14
3300	chr4	164950001	165000000	9	6	11	5	6	3	3	5
3305	chr4	165200001	165250000	7	10	9	8	4	5	7	9
3332	chr4	166550001	166600000	6	10	10	8	6	7	12	11
7	chr5	300001	350000	13	12	12	9	10	8	9	9
8	chr5	350001	400000	5	5	9	4	5	4	3	8
45	chr5	2200001	2250000	5	5	6	7	8	5	2	10
169	chr5	8400001	8450000	5	14	15	21	20	17	13	19
702	chr5	35050001	35100000	6	3	6	7	9	8	7	8
1023	chr5	51100001	51150000	8	3	11	14	14	16	15	7
1200	chr5	59950001	60000000	10	10	12	13	13	8	6	15
1548	chr5	77350001	77400000	9	8	4	9	8	9	9	16
1644	chr5	82150001	82200000	5	6	7	17	16	10	12	8
1967	chr5	98300001	98350000	1	4	6	15	16	18	14	11
2106	chr5	105250001	105300000	7	14	10	7	11	16	13	8
2125	chr5	106200001	106250000	8	6	7	14	13	8	10	5
2336	chr5	116750001	116800000	9	10	11	10	8	7	10	13
2723	chr5	136100001	136150000	9	9	6	11	9	8	12	15
2904	chr5	145150001	145200000	8	8	6	11	12	10	9	7
3145	chr5	157200001	157250000	5	15	3	2	2	14	10	11
3212	chr5	160550001	160600000	5	8	9	9	9	6	7	7
3508	chr5	175350001	175400000	5	6	7	7	9	6	6	6
3536	chr5	176750001	176800000	6	6	5	5	5	6	8	8
3568	chr5	178350001	178400000	3	5	5	6	6	8	7	7
3575	chr5	178700001	178750000	9	21	17	20	17	17	13	15
3577	chr5	178800001	178850000	5	9	10	8	7	12	9	9
26	chr6	1250001	1300000	7	13	11	12	12	12	12	11
27	chr6	1300001	1350000	10	17	10	15	15	12	3	8
155	chr6	7700001	7750000	5	5	6	7	8	7	6	7
258	chr6	12850001	12900000	6	5	6	9	8	6	3	5
282	chr6	14050001	14100000	6	4	7	6	5	11	7	10
644	chr6	32150001	32200000	14	17	20	20	19	12	18	17
741	chr6	37000001	37050000	4	6	5	10	9	10	10	10
791	chr6	39500001	39550000	7	8	14	11	3	9	6	9
814	chr6	40650001	40700000	4	8	7	8	8	8	12	8
1056	chr6	52750001	52800000	9	12	12	6	5	12	10	9
1302	chr6	65050001	65100000	9	6	4	12	14	11	13	8
1520	chr6	75950001	76000000	27	30	28	24	26	23	28	29
1595	chr6	79700001	79750000	7	17	10	19	14	11	22	19
2608	chr6	130350001	130400000	13	15	10	12	10	16	15	14
2745	chr6	137200001	137250000	4	8	10	12	10	13	10	8
2757	chr6	137800001	137850000	13	17	19	19	18	17	18	17
2927	chr6	146300001	146350000	9	8	7	6	7	7	6	9
3081	chr6	154000001	154050000	9	11	3	9	1	10	11	10
3462	chr6	173050001	173100000	12	9	9	12	12	16	12	9
3510	chr6	175450001	175500000	17	12	6	13	9	18	12	15
73	chr7	3600001	3650000	6	11	7	9	9	7	8	5
163	chr7	8100001	8150000	10	15	9	16	2	2	19	19
175	chr7	8700001	8750000	12	9	12	7	9	5	8	9
186	chr7	9250001	9300000	6	7	7	9	9	10	8	13
380	chr7	18950001	19000000	9	6	13	10	9	10	10	19
406	chr7	20250001	20300000	22	26	38	28	26	22	12	27
412	chr7	20550001	20600000	12	11	10	8	9	9	8	13
424	chr7	21150001	21200000	21	17	26	23	34	25	21	37
440	chr7	21950001	22000000	6	10	16	12	11	9	10	14
441	chr7	22000001	22050000	6	9	18	23	8	20	20	18
442	chr7	22050001	22100000	5	17	16	17	3	18	14	18
462	chr7	23050001	23100000	3	10	9	12	10	11	11	6
470	chr7	23450001	23500000	13	9	14	14	18	13	14	13
473	chr7	23600001	23650000	5	9	13	11	11	4	7	12
813	chr7	40600001	40650000	5	10	14	15	14	12	10	11
1071	chr7	53500001	53550000	11	16	10	13	9	12	14	10
3313	chr7	165600001	165650000	12	9	4	11	11	13	13	15
3367	chr7	168300001	168350000	3	5	30	9	8	5	0	7
131	chr8	6500001	6550000	3	6	8	5	6	7	5	5
348	chr8	17350001	17400000	10	10	9	8	6	9	9	11
353	chr8	17600001	17650000	5	7	9	6	5	7	5	15
441	chr8	22000001	22050000	6	8	11	10	9	11	3	5
464	chr8	23150001	23200000	1	8	4	12	0	8	10	12
623	chr8	31100001	31150000	5	11	13	12	16	17	18	21
854	chr8	42650001	42700000	12	13	7	7	10	9	8	6
2049	chr8	102400001	102450000	10	15	5	6	5	17	10	11
2237	chr8	111800001	111850000	6	13	10	12	12	10	10	8
2238	chr8	111850001	111900000	10	13	11	9	8	9	12	11
2395	chr8	119700001	119750000	10	7	5	8	7	5	9	11
2874	chr8	143650001	143700000	1	5	5	7	7	5	6	10
2918	chr8	145850001	145900000	5	7	8	5	7	8	4	5
2919	chr8	145900001	145950000	5	6	6	4	6	10	10	2
2924	chr8	146150001	146200000	17	18	18	19	13	16	1	18
2934	chr8	146650001	146700000	8	6	6	7	9	9	4	9
2935	chr8	146700001	146750000	10	5	14	17	16	22	8	8
2936	chr8	146750001	146800000	3	3	8	4	9	8	2	9
2938	chr8	146850001	146900000	5	5	6	12	11	6	1	4
2940	chr8	146950001	147000000	4	4	7	10	6	6	2	5
2950	chr8	147450001	147500000	4	7	6	6	5	3	5	4
2952	chr8	147550001	147600000	6	4	5	7	6	6	7	5
24	chr9	1150001	1200000	6	5	3	7	6	8	7	8
121	chr9	6000001	6050000	14	9	14	15	11	13	17	26
156	chr9	7750001	7800000	4	6	3	4	4	9	7	9
543	chr9	27100001	27150000	10	8	12	8	4	8	8	10
594	chr9	29650001	29700000	8	13	21	16	4	17	14	25
604	chr9	30150001	30200000	8	8	6	10	9	10	10	16
610	chr9	30450001	30500000	8	2	11	10	7	8	8	12
655	chr9	32700001	32750000	10	12	6	9	6	11	6	9
1957	chr9	97800001	97850000	7	10	7	9	11	10	10	10
2063	chr9	103100001	103150000	3	6	7	10	12	8	10	12
2435	chr9	121700001	121750000	15	9	24	12	10	10	16	10
2447	chr9	122300001	122350000	3	7	5	8	9	10	7	2
14	chr10	650001	700000	9	11	7	13	13	13	3	15
16	chr10	750001	800000	10	20	19	26	23	26	1	23
21	chr10	1000001	1050000	13	10	19	13	12	12	1	15
31	chr10	1500001	1550000	7	4	7	10	9	14	12	11
43	chr10	2100001	2150000	10	11	21	17	17	13	0	16
1222	chr10	61050001	61100000	14	15	19	21	7	23	11	5
1361	chr10	68000001	68050000	16	25	22	32	8	20	26	24
1513	chr10	75600001	75650000	4	12	13	16	16	14	17	16
1713	chr10	85600001	85650000	13	18	14	13	12	14	15	15
1885	chr10	94200001	94250000	6	15	18	9	8	10	6	11
60	chr11	2950001	3000000	3	7	7	9	10	12	6	9
123	chr11	6100001	6150000	8	8	9	11	11	6	9	15
143	chr11	7100001	7150000	26	26	9	21	7	23	19	28
193	chr11	9600001	9650000	6	8	12	5	8	6	6	16
195	chr11	9700001	9750000	9	19	13	10	9	9	18	11
642	chr11	32050001	32100000	9	18	12	12	11	13	23	18
997	chr11	49800001	49850000	7	19	29	13	8	18	13	14
1058	chr11	52850001	52900000	22	21	28	35	12	32	25	43
2278	chr11	113850001	113900000	19	17	15	20	15	12	21	22
2606	chr11	130250001	130300000	27	19	23	33	30	31	33	24
303	chr12	15100001	15150000	5	8	7	13	13	17	14	15
618	chr12	30850001	30900000	10	18	20	23	19	12	9	29
848	chr12	42350001	42400000	10	12	25	18	15	21	14	15
849	chr12	42400001	42450000	7	14	10	10	8	12	12	13
989	chr12	49400001	49450000	11	3	9	20	20	26	22	31
1284	chr12	64150001	64200000	12	10	8	11	8	8	15	14
1662	chr12	83050001	83100000	7	10	9	10	9	14	14	12
1663	chr12	83100001	83150000	4	12	8	11	3	12	6	12
1831	chr12	91500001	91550000	11	9	10	12	6	9	7	13
1883	chr12	94100001	94150000	9	10	14	10	7	7	8	10
1905	chr12	95200001	95250000	10	9	5	7	13	6	0	7
1955	chr12	97700001	97750000	9	6	10	8	11	6	12	12
2040	chr12	101950001	102000000	5	3	6	10	10	14	3	8
2042	chr12	102050001	102100000	9	7	5	7	6	7	5	5
2088	chr12	104350001	104400000	7	4	7	7	10	8	6	4
2127	chr12	106300001	106350000	13	14	12	15	2	12	13	16
419	chr13	20900001	20950000	22	21	16	11	10	13	15	15
479	chr13	23900001	23950000	4	9	10	12	10	8	6	12
542	chr13	27050001	27100000	5	11	11	15	18	13	12	11
544	chr13	27150001	27200000	5	7	8	13	9	10	13	11
552	chr13	27550001	27600000	4	7	10	10	7	9	12	9
582	chr13	29050001	29100000	10	19	16	7	10	15	19	16
646	chr13	32250001	32300000	4	9	5	8	10	12	12	9
1423	chr13	71100001	71150000	6	13	14	12	13	9	8	15
2172	chr13	108550001	108600000	3	7	6	9	12	8	9	6
2195	chr13	109700001	109750000	11	10	13	13	18	8	9	24
2344	chr13	117150001	117200000	7	12	8	10	10	14	15	14
2545	chr13	127200001	127250000	8	8	8	10	7	6	8	8
2674	chr13	133650001	133700000	9	10	8	6	7	8	8	11
2682	chr13	134050001	134100000	14	16	19	18	17	15	6	13
2733	chr13	136600001	136650000	8	14	18	21	10	10	2	15
2752	chr13	137550001	137600000	6	3	8	3	2	10	7	8
2753	chr13	137600001	137650000	10	3	8	6	6	15	7	8
5	chr14	200001	250000	8	6	12	10	13	14	0	13
9	chr14	400001	450000	11	13	24	15	15	17	3	24
37	chr14	1800001	1850000	11	15	4	20	12	11	15	16
117	chr14	5800001	5850000	12	10	7	10	10	8	8	9
137	chr14	6800001	6850000	7	7	12	12	17	13	14	12
163	chr14	8100001	8150000	7	12	11	18	17	17	2	12
172	chr14	8550001	8600000	5	14	21	18	10	21	20	10
191	chr14	9500001	9550000	7	12	8	9	8	11	6	13
232	chr14	11550001	11600000	8	13	15	17	12	19	10	12
306	chr14	15250001	15300000	15	12	9	16	14	10	7	10
308	chr14	15350001	15400000	12	10	11	12	13	15	10	10
344	chr14	17150001	17200000	7	4	11	14	13	11	13	11
1060	chr14	52950001	53000000	11	7	21	12	13	25	8	25
1846	chr14	92250001	92300000	13	11	9	11	10	9	20	19
2142	chr14	107050001	107100000	7	17	20	29	15	14	16	16
2199	chr14	109900001	109950000	5	9	12	10	12	11	13	11
2238	chr14	111850001	111900000	7	17	16	14	13	12	13	11
2461	chr14	123000001	123050000	5	10	10	9	9	7	12	13
2580	chr14	128950001	129000000	6	35	0	1	4	1	16	2
20	chr15	950001	1000000	9	8	7	11	10	12	4	13
29	chr15	1400001	1450000	4	8	17	20	21	15	3	20
39	chr15	1900001	1950000	9	12	12	12	10	11	2	15
57	chr15	2800001	2850000	8	8	11	13	11	14	7	15
103	chr15	5100001	5150000	11	11	7	20	15	10	7	12
108	chr15	5350001	5400000	6	4	15	13	10	10	11	9
125	chr15	6200001	6250000	11	8	12	12	11	12	13	6
127	chr15	6300001	6350000	6	5	3	11	5	11	12	17
436	chr15	21750001	21800000	9	11	14	9	13	7	15	12
1710	chr15	85450001	85500000	5	10	15	12	14	5	12	9
2085	chr15	104200001	104250000	11	18	10	8	3	5	5	8
2126	chr15	106250001	106300000	18	17	10	18	9	15	19	18
43	chr16	2100001	2150000	4	14	6	10	10	10	9	13
87	chr16	4300001	4350000	9	12	13	12	12	12	3	12
92	chr16	4550001	4600000	8	8	11	11	11	12	15	14
161	chr16	8000001	8050000	8	12	15	14	10	13	8	14
415	chr16	20700001	20750000	19	22	14	25	5	19	24	0
615	chr16	30700001	30750000	25	15	1	20	20	18	24	5
1419	chr16	70900001	70950000	8	11	16	16	17	13	6	20
1514	chr16	75650001	75700000	11	20	14	15	15	18	10	15
1517	chr16	75800001	75850000	11	14	16	20	22	15	23	29
38	chr17	1850001	1900000	4	6	5	8	6	14	8	8
98	chr17	4850001	4900000	8	8	13	15	13	15	15	12
100	chr17	4950001	5000000	5	18	12	17	16	5	8	12
202	chr17	10050001	10100000	5	5	6	8	8	6	8	9
235	chr17	11700001	11750000	23	22	22	19	17	16	21	16
237	chr17	11800001	11850000	8	9	7	9	4	9	8	12
425	chr17	21200001	21250000	13	16	15	9	10	10	14	16
618	chr17	30850001	30900000	8	9	7	5	15	13	12	13
1661	chr17	83000001	83050000	9	16	21	14	16	14	13	14
1664	chr17	83150001	83200000	4	8	8	9	7	7	8	9
1806	chr17	90250001	90300000	6	5	6	8	7	9	7	8
1861	chr17	93000001	93050000	6	6	4	7	6	8	4	8
34	chr18	1650001	1700000	8	16	13	17	17	18	20	16
51	chr18	2500001	2550000	3	8	8	6	6	8	9	6
52	chr18	2550001	2600000	5	7	12	7	9	8	9	6
104	chr18	5150001	5200000	3	9	9	4	5	7	5	8
226	chr18	11250001	11300000	9	10	8	7	7	3	8	7
535	chr18	26700001	26750000	4	4	6	12	12	9	12	13
1037	chr18	51800001	51850000	14	11	14	11	11	8	16	13
1079	chr18	53900001	53950000	9	8	7	10	6	6	10	6
1363	chr18	68100001	68150000	4	2	9	5	7	4	7	8
178	chr19	8850001	8900000	56	78	59	84	70	84	82	55
14	chr20	650001	700000	19	10	19	19	15	22	3	27
16	chr20	750001	800000	11	23	33	32	36	37	6	28
24	chr20	1150001	1200000	22	16	14	27	21	17	1	25
30	chr20	1450001	1500000	18	9	9	12	15	9	5	12
36	chr20	1750001	1800000	8	12	13	15	15	15	2	13
1586	chr20	79250001	79300000	14	11	14	13	9	13	11	12
1587	chr20	79300001	79350000	18	14	12	13	11	15	18	15
1647	chr20	82300001	82350000	11	12	17	12	10	13	6	19
1658	chr20	82850001	82900000	14	14	8	19	1	15	13	17
1738	chr20	86850001	86900000	7	8	16	13	17	14	0	13
1748	chr20	87350001	87400000	12	16	14	17	11	15	9	19
1763	chr20	88100001	88150000	6	6	9	12	12	15	6	11
